# Supplementary material for: Unveiling the role of BON domain-containing proteins in antibiotic resistance
Source: Front Microbiol. 2025 Jan 7;15:1518045. doi: 10.3389/fmicb.2024.1518045 (PMC11747388; doi:10.3389/fmicb.2024.1518045)
Supplement: Supplementary file 1 [file Table_1.xlsx]

## Sheet: Sheet0
Entry	Entry Name	Protein names	Organism	Organism Names	Length
A0A7U3V394	A0A7U3V394_9GAMM	BON domain-containing protein	Abyssogena phaseoliformis symbiont OG214	A1	249
A0A6S7BV51	A0A6S7BV51_9BURK	BON domain-containing protein	Achromobacter animicus	A2-1	273
A0A6S7DEY0	A0A6S7DEY0_9BURK	BON domain-containing protein	Achromobacter dolens	A2-2	215
A0A6S7F9I2	A0A6S7F9I2_9BURK	BON domain-containing protein	Achromobacter insolitus	A2-3	112
A0A6S7AZ27	A0A6S7AZ27_9BURK	BON domain-containing protein	Achromobacter kerstersii	A2-4	263
A0A6S6ZCJ5	A0A6S6ZCJ5_9BURK	BON domain-containing protein	Achromobacter pestifer	A2-5	112
A0A6S7DHS7	A0A6S7DHS7_9BURK	BON domain-containing protein	Achromobacter pulmonis	A2-6	215
A0A2Z5G9A7	A0A2Z5G9A7_9BACT	BON domain-containing protein	Acidisarcina polymorpha	A3	448
A0A1Q8BDK9	A0A1Q8BDK9_9BACT	BON domain-containing protein	Acidobacteria bacterium 13_1_20CM_2_55_15	A4	192
B0VKV1	B0VKV1_ACIBS	BON domain-containing protein	Acinetobacter baumannii (strain SDF)	A5-1	235
Q6FD44	Q6FD44_ACIAD	BON domain-containing protein	Acinetobacter baylyi (strain ATCC 33305 / BD413 / ADP1)	A5-2	231
A0A0N9VQZ3	A0A0N9VQZ3_9GAMM	BON domain-containing protein	Acinetobacter equi	A5-3	220
A0A967UBC3	A0A967UBC3_9ACTN	BON domain-containing protein	Actinomycetota bacterium	A6	61
A0A653W0Y6	A0A653W0Y6_9ACTN	BON domain-containing protein	Aeromicrobium sp. 9AM	A7	225
Q8U505	Q8U505_AGRFC	BON domain-containing protein	Agrobacterium fabrum (strain C58 / ATCC 33970) (Agrobacterium tumefaciens (strain C58))	A8-1	115
A0A1R3TBP7	A0A1R3TBP7_9HYPH	BON domain protein (BON domain-containing protein)	Agrobacterium rosae	A8-2	82
A0A0H5CR80	A0A0H5CR80_9PSEU	BON domain-containing protein	Alloactinosynnema sp. L-07	A9	113
A0A951Y917	A0A951Y917_9PROT	BON domain-containing protein	Alphaproteobacteria bacterium	A10	246
A0A2Z5YTN6	A0A2Z5YTN6_9SPHN	BON domain-containing protein	Altererythrobacter sp. B11	A11	287
A0A7L8RV85	A0A7L8RV85_9HYPH	BON domain-containing protein	Aminobacter sp. SR38	A12	215
A0A9Y2I7S7	A0A9Y2I7S7_9PSEU	BON domain-containing protein	Amycolatopsis sp. 2-15	A13	224
A0A7C7L6X7	A0A7C7L6X7_9CHLR	BON domain-containing protein	Anaerolineae bacterium	A14	146
A0A0B5GK89	A0A0B5GK89_ANAMA	BON domain-containing protein	Anaplasma marginale	A15	195
A0A0K0DN45	A0A0K0DN45_ANGCA	BON domain-containing protein	Angiostrongylus cantonensis (Rat lungworm)	A16	95
A0A2I7N336	A0A2I7N336_9NEIS	BON domain-containing protein	Aquella oligotrophica	A17	199
A0A7C5BSI3	A0A7C5BSI3_UNCAM	BON domain-containing protein	Armatimonadota bacterium	A18	156
Q5NY09	Q5NY09_AROAE	BON domain-containing protein	Aromatoleum aromaticum (strain EbN1) (Azoarcus sp. (strain EbN1))	A19	323
A0A0M2V3B4	A0A0M2V3B4_9GAMM	BON domain-containing protein	Arsukibacterium ikkense	A20	110
A0A0M3ID66	A0A0M3ID66_ASCLU	BON domain-containing protein	Ascaris lumbricoides (Giant roundworm)	A21	183
A0A5B7TPA3	A0A5B7TPA3_9FLAO	BON domain-containing protein	Aureibaculum algae	A22	217
A0A1H0K7M1	A0A1H0K7M1_9HYPH	BON domain-containing protein	Aureimonas jatrophae	A23	290
A0A0P0Z6G2	A0A0P0Z6G2_9HYPH	BON domain-containing protein	Aureimonas sp. AU4	A24	290
A1K6I1	A1K6I1_AZOSB	BON domain-containing protein	Azoarcus sp. (strain BH72)	A25	463
A0A060DQI3	A0A060DQI3_9PROT	BON domain-containing protein	Azospirillum argentinense	A26-1	431
A0A9P1NQH1	A0A9P1NQH1_9PROT	BON domain-containing protein	Azospirillum baldaniorum	A26-2	440
A0A0P0FEQ8	A0A0P0FEQ8_AZOBR	BON domain-containing protein	Azospirillum brasilense	A26-3	427
G7Z5X4	G7Z5X4_AZOL4	BON domain-containing protein	Azospirillum lipoferum (strain 4B)	A26-4	540
A0A1X7H2U6	A0A1X7H2U6_9PROT	BON domain-containing protein	Azospirillum oryzae	A26-5	516
A0A2U9S693	A0A2U9S693_9PROT	BON domain-containing protein	Azospirillum ramasamyi	A26-6	536
D3NVH6	D3NVH6_AZOS1	BON domain-containing protein	Azospirillum sp. (strain B510)	A26-7	417
A0A2S2CS46	A0A2S2CS46_9PROT	BON domain-containing protein	Azospirillum thermophilum	A26-8	232
A0A972C193	A0A972C193_UNCFI	BON domain-containing protein	Bacillota bacterium (Firmicutes bacterium)	B1	143
A0A7W1EVH1	A0A7W1EVH1_UNCBA	BON domain-containing protein	Bacteroidota bacterium	B2	115
A0A482Z2K7	A0A482Z2K7_UNCXX	BON domain-containing protein	Bathymodiolus heckerae thiotrophic gill symbiont	B3	198
A0A1Z3N4L4	A0A1Z3N4L4_BDEBC	BON domain-containing protein	Bdellovibrio bacteriovorus	B4	185
A0A3B9XCX4	A0A3B9XCX4_UNCBD	BON domain-containing protein	Bdellovibrionales bacterium	B5	447
A0A7V2H1R4	A0A7V2H1R4_9PROT	BON domain-containing protein	Betaproteobacteria bacterium	B6	241
A0A644UV64	A0A644UV64_9ZZZZ	BON domain-containing protein	bioreactor metagenome	B7	295
A0A7V9R3T6	A0A7V9R3T6_9BACT	BON domain-containing protein	Blastocatellia bacterium	B8	223
A3ZY67	A3ZY67_9BACT	BON domain-containing protein	Blastopirellula marina DSM 3645	B9	470
A0A0H3LPT6	A0A0H3LPT6_BORBR	BON domain-containing protein	Bordetella bronchiseptica (strain ATCC BAA-588 / NCTC 13252 / RB50) (Alcaligenes bronchisepticus)	B10-1	247
Q7W773	Q7W773_BORPA	BON domain-containing protein	Bordetella parapertussis (strain 12822 / ATCC BAA-587 / NCTC 13253)	B10-2	247
A9I9I9	A9I9I9_BORPD	BON domain-containing protein	Bordetella petrii (strain ATCC BAA-461 / DSM 12804 / CCUG 43448)	B10-3	179
A0A126NVL7	A0A126NVL7_9HYPH	BON domain-containing protein	Bosea sp. PAMC 26642	B11	160
A0A5P6P768	A0A5P6P768_9BRAD	BON domain-containing protein	Bradyrhizobium betae	B12-1	216
A0A975NS19	A0A975NS19_9BRAD	BON domain-containing protein	Bradyrhizobium sediminis	B12-2	217
A0A1Q5RR60	A0A1Q5RR60_9BRAD	BON domain-containing protein	Bradyrhizobium sp. NAS96.2	B12-3	488
A0A0R3CEG1	A0A0R3CEG1_9BRAD	BON domain-containing protein	Bradyrhizobium yuanmingense	B12-4	482
A0A256GFI5	A0A256GFI5_9HYPH	BON domain protein (BON domain-containing protein)	Brucella pseudogrignonensis	B13	211
A0A7X2TYM8	A0A7X2TYM8_9BACT	BON domain-containing protein	Bryobacterales bacterium	B14	175
A0A3Q9F9V7	A0A3Q9F9V7_9BURK	BON domain-containing protein	Burkholderia cenocepacia	B15-1	288
A0A1B4Q4K6	A0A1B4Q4K6_BURCE	BON domain-containing protein	Burkholderia cepacia (Pseudomonas cepacia)	B15-2	128
A0A892HUW0	A0A892HUW0_9BURK	BON domain-containing protein	Burkholderia dolosa	B15-3	119
A0A7U4PCK6	A0A7U4PCK6_9BURK	BON domain-containing protein	Burkholderia humptydooensis	B15-4	215
A0A833PU03	A0A833PU03_BURL3	BON domain-containing protein	Burkholderia lata (strain ATCC 17760 / DSM 23089 / LMG 22485 / NCIMB 9086 / R18194 / 383)	B15-5	129
A0A0H3HXK6	A0A0H3HXK6_BURP2	BON domain-containing protein	Burkholderia pseudomallei (strain 1026b)	B15-6	355
A0A132EI94	A0A132EI94_9BURK	BON domain-containing protein	Burkholderia pseudomultivorans	B15-7	119
A0A8A8DGV5	A0A8A8DGV5_9BURK	BON domain-containing protein	Burkholderia seminalis	B15-8	273
A0A238H5V5	A0A238H5V5_9BURK	BON domain-containing protein	Burkholderia singularis	B15-9	135
A0A6L3NPK1	A0A6L3NPK1_9BURK	BON domain-containing protein	Burkholderia territorii	B15-10	189
A0A108JY72	A0A108JY72_9BURK	BON domain protein (BON domain-containing protein)	Burkholderia ubonensis	B15-11	264
A0A952D164	A0A952D164_9BURK	BON domain-containing protein	Burkholderiaceae bacterium	B16	214
A0A656QI77	A0A656QI77_9BURK	BON domain-containing protein	Caballeronia zhejiangensis	C1	121
A0A951WXU9	A0A951WXU9_9CHLR	BON domain-containing protein	Caldilineaceae bacterium	C2	90
A0A7C3B9X3	A0A7C3B9X3_9CHLR	BON domain-containing protein	Caldilineae bacterium	C3	158
A0A0G3BLM3	A0A0G3BLM3_9BURK	BON domain-containing protein	Caldimonas brevitalea	C4	202
A0A321LGE8	A0A321LGE8_9BACT	BON domain-containing protein	Candidatus Angelobacter sp. Gp1-AA117	C5-1	207
A0A842R4X3	A0A842R4X3_9ARCH	BON domain-containing protein	Candidatus Bathyarchaeota archaeon	C5-2	216
A0A2Z3LD38	A0A2Z3LD38_9BACT	BON domain-containing protein	Candidatus Cardinium hertigii	C5-3	200
A0A2U8I574	A0A2U8I574_9GAMM	BON domain-containing protein	Candidatus Fukatsuia symbiotica	C5-4	104
A0A524C6N8	A0A524C6N8_9ARCH	BON domain-containing protein	Candidatus Lokiarchaeota archaeon	C5-5	225
A0A7G1QAV8	A0A7G1QAV8_9GAMM	BON domain-containing protein	Candidatus Nitrosacidococcus tergens	C5-6	175
A0AA96GF81	A0AA96GF81_9BACT	BON domain-containing protein	Candidatus Nitrospira allomarina	C5-7	500
A0AA96GL79	A0AA96GL79_9BACT	BON domain-containing protein	Candidatus Nitrospira neomarina	C5-8	511
A0A455X8L8	A0A455X8L8_9PROT	BON domain-containing protein	Candidatus Nitrotoga sp. AM1P	C5-9	110
A0A2P1P932	A0A2P1P932_9RICK	BON domain-containing protein	Candidatus Phycorickettsia trachydisci	C5-10	191
A0A1Q7U8Z6	A0A1Q7U8Z6_9BACT	BON domain-containing protein	Candidatus Rokubacteria bacterium 13_1_20CM_4_68_9	C5-11	187
A0A2U3JWJ1	A0A2U3JWJ1_9BACT	BON domain-containing protein	Candidatus Sulfopaludibacter sp. SbA4	C5-12	233
A0A2U3K4M7	A0A2U3K4M7_9BACT	BON domain-containing protein	Candidatus Sulfotelmatobacter kueseliae	C5-13	181
A0A0S2TDN4	A0A0S2TDN4_9GAMM	BON domain-containing protein	Candidatus Tenderia electrophaga	C5-14	493
A0A2K8UCG9	A0A2K8UCG9_9GAMM	BON domain-containing protein	Candidatus Thiodictyon syntrophicum	C5-15	136
A0A1B1AI63	A0A1B1AI63_9PROT	BON domain-containing protein	Candidatus Viadribacter manganicus	C5-16	244
A0A975FX03	A0A975FX03_9CAUL	BON domain-containing protein	Caulobacter sp. S6	C6	275
A4WYK9	A4WYK9_CERS5	BON domain-containing protein	Cereibacter sphaeroides (strain ATCC 17025 / ATH 2.4.3) (Rhodobacter sphaeroides)	C7	215
A0A1I0NXW7	A0A1I0NXW7_9BACT	BON domain-containing protein	Chitinophaga arvensicola	C8-1	197
A0A1T4RSB4	A0A1T4RSB4_9BACT	BON domain-containing protein	Chitinophaga eiseniae	C8-2	161
A0A1M7HUR2	A0A1M7HUR2_9BACT	BON domain-containing protein	Chitinophaga jiangningensis	C8-3	161
A0A249SSD3	A0A249SSD3_9BACT	BON domain-containing protein	Chitinophaga sp. MD30	C8-4	163
A0A1M3B748	A0A1M3B748_9CHLA	BON domain-containing protein	Chlamydia sp. 32-24	C9	424
A0A1M3JWN3	A0A1M3JWN3_9CHLR	BON domain-containing protein	Chloroflexi bacterium 44-23	C10	497
A0A7W0NAD4	A0A7W0NAD4_9CHLR	BON domain-containing protein	Chloroflexia bacterium	C11	257
A0A2E6HT09	A0A2E6HT09_UNCCH	BON domain-containing protein	Chloroflexota bacterium	C12	390
A0A0K1EGG6	A0A0K1EGG6_CHOCO	BON domain-containing protein	Chondromyces crocatus	C13	285
A0A5C1DII6	A0A5C1DII6_9NEIS	BON domain-containing protein	Chromobacterium paludis	C14-1	217
A0A1S1WWQ1	A0A1S1WWQ1_9NEIS	BON domain-containing protein	Chromobacterium sphagni	C14-2	277
A0A1D9LN49	A0A1D9LN49_9NEIS	BON domain-containing protein	Chromobacterium vaccinii	C14-3	277
A0A7G2IQ33	A0A7G2IQ33_CITFR	BON domain-containing protein	Citrobacter freundii	C15	75
A0A9P1BFZ6	A0A9P1BFZ6_9DINO	BON domain-containing protein	Cladocopium goreaui	C16	1568
A0A1M5DTL6	A0A1M5DTL6_9BACT	BON domain-containing protein	Cnuella takakiae	C17	404
A8CPR8	A8CPR8_9CYAN	BON domain-containing protein	Coleofasciculus chthonoplastes IPPAS B-270	C18	136
A0A0A1FGQ7	A0A0A1FGQ7_9BURK	BON domain-containing protein	Collimonas arenae	C19	110
A0A0S2JJA7	A0A0S2JJA7_9GAMM	BON domain-containing protein	Colwellia sp. MT41	C20	202
A0A1T4SI09	A0A1T4SI09_9HYPH	BON domain-containing protein	Consotaella salsifontis	C21	282
A0A1Z1FB91	A0A1Z1FB91_9SPHN	BON domain-containing protein	Croceicoccus marinus	C22	271
A0A2W7PLM6	A0A2W7PLM6_9BURK	BON domain-containing protein	Cupriavidus alkaliphilus	C23-1	188
A0A643FTX8	A0A643FTX8_9BURK	BON domain-containing protein	Cupriavidus basilensis	C23-2	243
A0A6N1BCZ0	A0A6N1BCZ0_9BURK	BON domain-containing protein	Cupriavidus gilardii	C23-3	516
A0A142JSH4	A0A142JSH4_9BURK	BON domain-containing protein	Cupriavidus nantongensis	C23-4	243
A0A1K0IBL5	A0A1K0IBL5_CUPNE	BON domain-containing protein	Cupriavidus necator (Alcaligenes eutrophus) (Ralstonia eutropha)	C23-5	355
A0A375HP89	A0A375HP89_9BURK	BON domain-containing protein	Cupriavidus neocaledonicus	C23-6	221
A0A4P7L3X5	A0A4P7L3X5_9BURK	BON domain-containing protein	Cupriavidus oxalaticus	C23-7	254
A0A2N5CCD2	A0A2N5CCD2_9BURK	BON domain-containing protein	Cupriavidus pauculus	C23-8	266
A0A375D9W8	A0A375D9W8_9BURK	BON domain-containing protein	Cupriavidus taiwanensis	C23-9	242
A0A1Y0N2Z6	A0A1Y0N2Z6_9BURK	BON domain-containing protein	Curvibacter sp. AEP1-3	C24	217
S5TI04	S5TI04_9GAMM	BON domain-containing protein	Cycloclasticus zancles 78-ME	C25	232
A0A221SZR2	A0A221SZR2_9DEIO	BON domain-containing protein	Deinococcus ficus	D1-1	351
A0A3G8YC35	A0A3G8YC35_9DEIO	BON domain-containing protein	Deinococcus psychrotolerans	D1-2	264
A0A0A7KK92	A0A0A7KK92_9DEIO	BON domain-containing protein	Deinococcus radiopugnans	D1-3	264
A0A345IJN4	A0A345IJN4_9DEIO	BON domain-containing protein	Deinococcus wulumuqiensis	D1-4	445
A0A523C7Q4	A0A523C7Q4_UNCDE	BON domain-containing protein	Deltaproteobacteria bacterium	D2	262
A0A8B6X2X1	A0A8B6X2X1_9BURK	BON domain-containing protein	Derxia gummosa DSM 723	D3	223
Q24WK1	Q24WK1_DESHY	BON domain-containing protein	Desulfitobacterium hafniense (strain Y51)	D4-1	295
W0EC58	W0EC58_9FIRM	BON domain-containing protein	Desulfitobacterium metallireducens DSM 15288	D4-2	295
A0A5K7ZDB3	A0A5K7ZDB3_9BACT	BON domain-containing protein	Desulfosarcina widdelii	D5	493
A0A967PX57	A0A967PX57_DESBX	BON domain-containing protein	Desulfuromonadales bacterium	D6	135
A0A6C0RBM3	A0A6C0RBM3_9BACT	BON domain-containing protein	Draconibacterium halophilum	D7	221
A0A0U5L0I1	A0A0U5L0I1_9GAMM	BON domain-containing protein	Duffyella gerundensis	D8	104
A0A9E8SN20	A0A9E8SN20_9BACT	BON domain-containing protein	Dyadobacter pollutisoli	D9	146
A0A075JYN8	A0A075JYN8_9GAMM	BON domain-containing protein	Dyella japonica A8	D10-1	140
A0A1I1X897	A0A1I1X897_9GAMM	BON domain-containing protein	Dyella marensis	D10-2	321
A0AA96EF02	A0AA96EF02_9GAMM	BON domain-containing protein	Dyella sp. BiH032	D10-3	342
A0A161J259	A0A161J259_9GAMM	BON domain-containing protein	Dyella thiooxydans	D10-4	122
A0A6N1DN92	A0A6N1DN92_9GAMM	BON domain-containing protein	Ectothiorhodospiraceae bacterium 2226	E1	243
A0A916RZ92	A0A916RZ92_9BACT	BON domain-containing protein	Edaphobacter acidisoli	E2	205
A0A1F9VIA7	A0A1F9VIA7_9BACT	BON domain-containing protein	Elusimicrobia bacterium RIFOXYA12_FULL_49_49	E3	249
A0A7V5FPG4	A0A7V5FPG4_UNCEL	BON domain-containing protein	Elusimicrobiota bacterium	E4	230
A0A6G9NF97	A0A6G9NF97_9SPHN	BON domain-containing protein	Erythrobacter sp	E5	277
P64596	DOLP_ECOLI	Outer membrane lipoprotein DolP	Escherichia coli (strain K12)	E6-1	191
P0AFH8	OSMY_ECOLI	Osmotically-inducible protein Y	Escherichia coli (strain K12)	E6-2	201
P64598	DOLP_ECO57	Outer membrane lipoprotein DolP	Escherichia coli O157:H7	E6-3	191
P0AFH9	OSMY_ECOL6	Osmotically-inducible protein Y	Escherichia coli O6:H1 (strain CFT073 / ATCC 700928 / UPEC)	E6-4	201
P64597	DOLP_ECOL6	Outer membrane lipoprotein DolP	Escherichia coli O6:H1 (strain CFT073 / ATCC 700928 / UPEC)	E6-5	191
A0A8F1NI99	A0A8F1NI99_9CAUD	BON domain-containing protein	Escherichia phage P479	E7	66
A0A8J8MUS1	A0A8J8MUS1_9RHOB	BON domain-containing protein	Falsirhodobacter algicola	F1	219
A0A1H9C9N7	A0A1H9C9N7_9HYPH	BON domain-containing protein	Faunimonas pinastri	F2	358
C6X2M9	C6X2M9_FLAB3	BON domain-containing protein	Flavobacteriaceae bacterium (strain 3519-10)	F3	159
A0A2S1LHG8	A0A2S1LHG8_9FLAO	BON domain-containing protein	Flavobacterium faecale	F4-1	222
A0A2S0RH28	A0A2S0RH28_9FLAO	BON domain-containing protein	Flavobacterium magnum	F4-2	279
A0A3G1KPG3	A0A3G1KPG3_FORW1	BON domain-containing protein	Formimonas warabiya	F5	271
Q0RSS3	Q0RSS3_FRAAA	BON domain-containing protein	Frankia alni (strain DSM 45986 / CECT 9034 / ACN14a)	F6	387
A0A6M5YLV9	A0A6M5YLV9_9BACT	BON domain-containing protein	Frigoriglobus tundricola	F7	583
A0A8T6ZQQ0	A0A8T6ZQQ0_9GAMM	BON domain-containing protein	Gammaproteobacteria bacterium	G1	241
A0A6P2CUA1	A0A6P2CUA1_9BACT	BON domain-containing protein	Gemmata massiliana	G2-1	575
A0A2Z3GXN8	A0A2Z3GXN8_9BACT	BON domain-containing protein	Gemmata obscuriglobus	G2-2	577
A0A838W2D7	A0A838W2D7_UNCGE	BON domain-containing protein	Gemmatimonadota bacterium	G3	162
A0A3Q8XPD9	A0A3Q8XPD9_9HYPH	BON domain-containing protein	Georhizobium profundi	G4	215
A0A250AZY1	A0A250AZY1_9GAMM	BON domain-containing protein	Gibbsiella quercinecans	G5	204
A0A6I6AD30	A0A6I6AD30_9PLAN	BON domain-containing protein	Gimesia benthica	G6	379
A0A1A9Z0Z2	A0A1A9Z0Z2_GLOPL	BON domain-containing protein	Glossina pallidipes (Tsetse fly)	G7	228
P45301	DOLP_HAEIN	Outer membrane lipoprotein DolP	Haemophilus influenzae (strain ATCC 51907 / DSM 11121 / KW20 / Rd)	H1	193
A0A6C1MSY0	A0A6C1MSY0_9GAMM	BON domain-containing protein	Halomonadaceae bacterium	H2	265
A0A6B8QQD2	A0A6B8QQD2_9GAMM	BON domain-containing protein	Halomonas sp. PA16-9	H3	216
A0A7S0W5M7	A0A7S0W5M7_9CRYP	BON domain-containing protein	Hemiselmis tepida	H4	148
A0A7G6AX17	A0A7G6AX17_9BURK	BON domain-containing protein	Herbaspirillum frisingense	H5	216
A4G1M6	A4G1M6_HERAR	BON domain-containing protein	Herminiimonas arsenicoxydans	H6	217
A0A1I7XRJ2	A0A1I7XRJ2_HETBA	BON domain-containing protein	Heterorhabditis bacteriophora (Entomopathogenic nematode)	H7	256
A0A6G8IF35	A0A6G8IF35_9BURK	BON domain-containing protein	Hydrogenophaga crocea	H8	214
A0A2Z3GLR6	A0A2Z3GLR6_9BACT	BON domain-containing protein	Hymenobacter nivis	H9-1	484
A0A0U4C706	A0A0U4C706_9BACT	BON domain-containing protein	Hymenobacter sedentarius	H9-2	473
A0A126PD48	A0A126PD48_9BACT	BON domain-containing protein	Hymenobacter sp. PAMC 26628	H9-3	484
A0A950JH28	A0A950JH28_9HYPH	BON domain-containing protein	Hyphomicrobiales bacterium	H10	107
N0AYX8	N0AYX8_9HYPH	BON domain-containing protein	Hyphomicrobium denitrificans 1NES1	H11-1	213
F8JAW3	F8JAW3_HYPSM	BON domain-containing protein	Hyphomicrobium sp. (strain MC1)	H11-2	216
A0A7R6SPV5	A0A7R6SPV5_9GAMM	BON domain-containing protein	Isorropodon fossajaponicum endosymbiont JTNG4	I1	249
A0A1I9XTN9	A0A1I9XTN9_9BURK	BON domain-containing protein	Janthinobacterium sp. 1_2014MBL_MicDiv	J1	243
A0A7I8E595	A0A7I8E595_9NEIS	BON domain-containing protein	Jeongeupia sp. HS-3	J2	201
A0A0K3BJA2	A0A0K3BJA2_9PSEU	BON domain-containing protein	Kibdelosporangium sp. MJ126-NF4	K1	206
W1DIA8	W1DIA8_KLEPN	BON domain-containing protein	Klebsiella pneumoniae IS43	K2	104
A0A919AJ85	A0A919AJ85_9PROT	BON domain-containing protein	Kordiimonas sediminis	K3	482
Q1ISV0	Q1ISV0_KORVE	BON domain-containing protein	Koribacter versatilis (strain Ellin345)	K4	184
A0A7I8EWI5	A0A7I8EWI5_9CHLR	BON domain-containing protein	Ktedonobacteria bacterium brp13	K5	333
Q1PY97	Q1PY97_KUEST	BON domain-containing protein	Kuenenia stuttgartiensis	K6	107
A0A2Z2H9T9	A0A2Z2H9T9_9GAMM	BON domain-containing protein	Kushneria konosiri	K7	188
A0A0K1PPE7	A0A0K1PPE7_9BACT	BON domain-containing protein	Labilithrix luteola	L1	266
A0A0U3B3C2	A0A0U3B3C2_9ALTE	BON domain-containing protein	Lacimicrobium alkaliphilum	L2	109
A0A974U6F7	A0A974U6F7_9FLAO	BON domain-containing protein	Lacinutrix sp. WUR7	L3	215
A0A5K7XDW2	A0A5K7XDW2_9BACT	BON domain-containing protein	Lacipirellula parvula	L4	216
A0A0A8UZ87	A0A0A8UZ87_LEGHA	BON domain-containing protein	Legionella hackeliae	L5-1	225
Q5WSF8	Q5WSF8_LEGPL	BON domain-containing protein	Legionella pneumophila (strain Lens)	L5-2	190
A0A1G0ZAT0	A0A1G0ZAT0_9BACT	BON domain-containing protein	Lentisphaerae bacterium GWF2_50_93	L6	260
A0AA42CN17	A0AA42CN17_9HYPH	BON domain-containing protein	Lichenifustis flavocetrariae	L7	104
A0A653IB28	A0A653IB28_9BURK	BON domain-containing protein	Limnobacter sp. 130	L8-1	110
A0AA86IYQ0	A0AA86IYQ0_9BURK	BON domain-containing protein	Limnobacter thiooxidans	L8-2	110
A0A5C1AIL1	A0A5C1AIL1_9BACT	BON domain-containing protein	Limnoglobus roseus	L9	217
A0A1L3EW03	A0A1L3EW03_9GAMM	BON domain-containing protein	Luteibacter rhizovicinus DSM 16549	L10-1	177
A0A1I0MK84	A0A1I0MK84_9GAMM	BON domain-containing protein	Luteibacter sp. 329MFSha	L10-2	232
A0A1H8FM57	A0A1H8FM57_9GAMM	BON domain-containing protein	Luteibacter sp. UNCMF331Sha3.1	L10-3	221
A0A290XBA6	A0A290XBA6_9GAMM	BON domain-containing protein	Luteimonas chenhongjianii	L11-1	354
A0A518N6S5	A0A518N6S5_9GAMM	BON domain-containing protein	Luteimonas granuli	L11-2	271
A0A1B3W7L9	A0A1B3W7L9_9GAMM	BON domain-containing protein	Luteimonas sp. JM171	L11-3	179
A0A915U6D0	A0A915U6D0_9BACT	BON domain-containing protein	Luteitalea sp. TBR-22	L12	186
A0A858RJP1	A0A858RJP1_9BACT	BON domain-containing protein	Luteolibacter luteus	L13	346
A0A1H0LVD0	A0A1H0LVD0_9RHOB	BON domain-containing protein	Lutimaribacter pacificus	L14	202
A0A7S6ZST6	A0A7S6ZST6_9GAMM	BON domain-containing protein	Lysobacter ciconiae	L15-1	244
A0A975ART5	A0A975ART5_9GAMM	BON domain-containing protein	Lysobacter solisilvae	L15-2	478
A0A7L8CZS5	A0A7L8CZS5_9GAMM	BON domain-containing protein	Lysobacter sp. CW239	L15-3	223
A0A1T4SG96	A0A1T4SG96_9GAMM	BON domain-containing protein	Lysobacter spongiicola DSM 21749	L15-4	355
A0A1I8H8U8	A0A1I8H8U8_9PLAT	BON domain-containing protein	Macrostomum lignano	M1	224
A0A178MLB7	A0A178MLB7_9PROT	BON domain-containing protein	Magnetospirillum moscoviense	M2-1	177
A0A1W6CJD6	A0A1W6CJD6_9PROT	BON domain-containing protein	Magnetospirillum sp. ME-1	M2-2	198
A0A381VD81	A0A381VD81_9ZZZZ	BON domain-containing protein	marine metagenome	M3	250
A0A0F9G8F9	A0A0F9G8F9_9ZZZZ	BON domain-containing protein	marine sediment metagenome	M4	471
A0A1A9ETW1	A0A1A9ETW1_9GAMM	BON domain-containing protein	Marinobacterium aestuarii	M5	280
A0A7T7HGJ2	A0A7T7HGJ2_9HYPH	BON domain-containing protein	Martelella lutilitoris	M6	218
H0I3G4	H0I3G4_9HYPH	BON domain-containing protein	Mesorhizobium alhagi CCNWXJ12-2	M7-1	265
A0A090EUQ5	A0A090EUQ5_MESPL	BON domain-containing protein	Mesorhizobium plurifarium	M7-2	458
A0AA48KCM4	A0AA48KCM4_9BACT	BON domain-containing protein	Mesoterricola sediminis	M8	254
A0A6B9FJ96	A0A6B9FJ96_9HYPH	BON domain-containing protein	Methylobacterium mesophilicum SR1.6/6	M9	216
A0A250KNV1	A0A250KNV1_9GAMM	BON domain-containing protein	Methylocaldum marinum	M10	117
A0A126T913	A0A126T913_9GAMM	BON domain-containing protein	Methylomonas denitrificans	M11-1	202
A0A975MR82	A0A975MR82_9GAMM	BON domain-containing protein	Methylomonas paludis	M11-2	216
A0A0H4J1U0	A0A0H4J1U0_9PROT	BON domain-containing protein	Methylophilales bacterium MBRS-H7	M12	195
A0A5B8CXU2	A0A5B8CXU2_9PROT	BON domain-containing protein	Methylophilus medardicus	M13	217
A0A8D5GCS6	A0A8D5GCS6_9PROT	BON domain-containing protein	Methyloradius palustris	M14	196
A0A2N9AMT6	A0A2N9AMT6_METEX	BON domain-containing protein	Methylorubrum extorquens (Methylobacterium dichloromethanicum) (Methylobacterium extorquens)	M15	216
A0A2S5LWG6	A0A2S5LWG6_9PROT	BON domain-containing protein	Methylotenera sp	M16	232
A0A1Z8KWE9	A0A1Z8KWE9_9BACT	BON domain-containing protein	Micavibrio sp. TMED2	M17	455
A0A1C6TLH9	A0A1C6TLH9_9ACTN	BON domain-containing protein	Micromonospora aurantiaca	M18-1	224
A0A1C5HHL5	A0A1C5HHL5_9ACTN	BON domain-containing protein	Micromonospora humi	M18-2	150
A0A6I5UF59	A0A6I5UF59_9ACTN	BON domain-containing protein	Micromonospora terminaliae	M18-3	223
A0A1G5L9N8	A0A1G5L9N8_9HYPH	BON domain-containing protein	Microvirga guangxiensis	M19-1	265
A0A1B2EIY7	A0A1B2EIY7_9HYPH	BON domain-containing protein	Microvirga ossetica	M19-2	287
A0A5P9K036	A0A5P9K036_9HYPH	BON domain-containing protein	Microvirga thermotolerans	M19-3	307
A0A2D4KYI1	A0A2D4KYI1_9SAUR	BON domain-containing protein	Micrurus paraensis	M20	117
A0A1A9HRT1	A0A1A9HRT1_9BURK	BON domain-containing protein	Mitsuaria sp. 7	M21	148
A0A1X1DIX4	A0A1X1DIX4_9GAMM	BON domain-containing protein	Mixta gaviniae	M22	104
A0A0K8QNN6	A0A0K8QNN6_9GAMM	BON domain-containing protein	Mizugakiibacter sediminis	M23	219
A0A7D4UMM3	A0A7D4UMM3_9SPHI	BON domain-containing protein	Mucilaginibacter mali	M24	222
A0A7G8WIQ3	A0A7G8WIQ3_9ACTN	BON domain-containing protein	Nakamurella sp. PAMC28650	N1	220
A0A1I2CXX8	A0A1I2CXX8_9BACT	BON domain-containing protein	Nannocystis exedens	N2-1	271
A0A9X3IV31	A0A9X3IV31_9BACT	BON domain-containing protein	Nannocystis pusilla	N2-2	153
A0A0C1HG63	A0A0C1HG63_9BACT	BON domain-containing protein	Neochlamydia sp. EPS4	N3	169
A0A1A9IAR7	A0A1A9IAR7_9BACT	BON domain-containing protein	Niabella ginsenosidivorans	N4	216
A0A290Q9P4	A0A290Q9P4_9BACT	BON domain-containing protein	Nibricoccus aquaticus	N5	288
A0A4P8SG99	A0A4P8SG99_9GAMM	BON domain-containing protein	Nissabacter sp. SGAir0207	N6	104
A0A7R6VNB4	A0A7R6VNB4_9BACT	BON domain-containing protein	Nitratiruptor sp. YY09-18	N7	156
Q82VQ8	Q82VQ8_NITEU	BON domain-containing protein	Nitrosomonas europaea (strain ATCC 19718 / CIP 103999 / KCTC 2705 / NBRC 14298)	N8-1	194
A0A4Y1YNW4	A0A4Y1YNW4_9PROT	BON domain-containing protein	Nitrosomonas stercoris	N8-2	120
D8PI00	D8PI00_9BACT	BON domain-containing protein	Nitrospira defluvii	N9-1	334
A0A0K2GDW8	A0A0K2GDW8_NITMO	BON domain-containing protein	Nitrospira moscoviensis	N9-2	501
A0AA86N2Q8	A0AA86N2Q8_9BACT	BON domain-containing protein	Nitrospira tepida	N9-3	309
A0A7W1UFL3	A0A7W1UFL3_9BACT	BON domain-containing protein	Nitrospirales bacterium	N10	122
A0A248K0I2	A0A248K0I2_9PROT	BON domain-containing protein	Nitrospirillum amazonense CBAmc	N11	217
A0A533ZUS0	A0A533ZUS0_UNCNT	BON domain-containing protein	Nitrospirota bacterium	N12	128
A0A653YVD6	A0A653YVD6_9ACTN	BON domain-containing protein	Nocardioides sp. AX2bis	N13	223
A0A1D8AEX7	A0A1D8AEX7_9SPHN	BON domain-containing protein	Novosphingobium resinovorum	N14-1	321
A0A7M2XEX0	A0A7M2XEX0_9SPHN	BON domain-containing protein	Novosphingobium sp. ES2-1	N14-2	293
A0A9J7BXX3	A0A9J7BXX3_9BACT	BON domain-containing protein	Occallatibacter riparius	O1	449
A0A5B9ESI9	A0A5B9ESI9_9RHOB	BON domain-containing protein	Octadecabacter sp. SW4	O2	215
A0A951XH87	A0A951XH87_9BACT	BON domain-containing protein	Opitutaceae bacterium	O3	165
A0A5C1E8T4	A0A5C1E8T4_9RHOO	BON domain-containing protein	Oryzomicrobium terrae	O4	103
A0A8J3AY57	A0A8J3AY57_9BURK	BON domain-containing protein	Oxalicibacterium faecigallinarum	O5	112
A0A7S7SPJ3	A0A7S7SPJ3_9BACT	BON domain-containing protein	Paludibaculum fermentans	P1	174
A0A1U7CVM5	A0A1U7CVM5_9BACT	BON domain-containing protein	Paludisphaera borealis	P2	431
A0A914Y830	A0A914Y830_9BILA	BON domain-containing protein	Panagrolaimus superbus	P3	136
A0A0G4JKG1	A0A0G4JKG1_9BURK	BON domain-containing protein	Pandoraea apista	P4-1	217
A0A173GZW4	A0A173GZW4_9BURK	BON domain-containing protein	Pandoraea faecigallinarum	P4-2	394
A0A0E3U817	A0A0E3U817_9BURK	BON domain-containing protein	Pandoraea oxalativorans	P4-3	371
A0A9E9DDE6	A0A9E9DDE6_9BURK	BON domain-containing protein	Pandoraea sp. XJJ-1	P4-4	217
A0A0U3PJ34	A0A0U3PJ34_9HYPH	BON domain-containing protein	Pannonibacter phragmitetus	P5	286
A0A1W6B8Z3	A0A1W6B8Z3_9GAMM	BON domain-containing protein	Pantoea alhagi	P6-1	104
A0A6B9GAL5	A0A6B9GAL5_PANCY	BON domain-containing protein	Pantoea cypripedii (Pectobacterium cypripedii) (Erwinia cypripedii)	P6-2	104
A0A0U3BTX8	A0A0U3BTX8_9GAMM	BON domain-containing protein	Pantoea vagans	P6-3	104
A0A7Z2G9S6	A0A7Z2G9S6_9BURK	BON domain-containing protein	Paraburkholderia acidiphila	P7-1	124
A0A7Z2GFB7	A0A7Z2GFB7_9BURK	BON domain-containing protein	Paraburkholderia acidisoli	P7-2	117
A0A248VTG0	A0A248VTG0_9BURK	BON domain-containing protein	Paraburkholderia aromaticivorans	P7-3	116
A0A1H7R1B5	A0A1H7R1B5_9BURK	BON domain-containing protein	Paraburkholderia caballeronis	P7-4	120
A0A6J5FCE9	A0A6J5FCE9_9BURK	BON domain-containing protein	Paraburkholderia caffeinitolerans	P7-5	245
A0A9Q6S6X3	A0A9Q6S6X3_9BURK	BON domain-containing protein	Paraburkholderia caribensis	P7-6	203
A0A1H7E7M8	A0A1H7E7M8_9BURK	BON domain-containing protein	Paraburkholderia diazotrophica	P7-7	129
A0A5Q4ZLH3	A0A5Q4ZLH3_9BURK	BON domain-containing protein	Paraburkholderia dioscoreae	P7-8	119
A0A9N8MS52	A0A9N8MS52_9BURK	BON domain-containing protein	Paraburkholderia domus	P7-9	245
A0A2S4M738	A0A2S4M738_9BURK	BON domain-containing protein	Paraburkholderia eburnea	P7-10	124
A0A972NN13	A0A972NN13_9BURK	BON domain-containing protein	Paraburkholderia elongata	P7-11	122
A0A420FK88	A0A420FK88_9BURK	BON domain-containing protein	Paraburkholderia fungorum	P7-12	125
A0A6J5G3H1	A0A6J5G3H1_9BURK	BON domain-containing protein	Paraburkholderia fynbosensis	P7-13	122
A0A7T4MZH2	A0A7T4MZH2_9BURK	BON domain-containing protein	Paraburkholderia ginsengisoli	P7-14	113
A0A1A9N8Y9	A0A1A9N8Y9_9BURK	BON domain-containing protein	Paraburkholderia ginsengiterrae	P7-15	122
A0A1H6P0P4	A0A1H6P0P4_9BURK	BON domain-containing protein	Paraburkholderia hospita	P7-16	216
A0A6J5DQL4	A0A6J5DQL4_9BURK	BON domain-containing protein	Paraburkholderia humisilvae	P7-17	115
A0A1G6PJ00	A0A1G6PJ00_9BURK	BON domain-containing protein	Paraburkholderia lycopersici	P7-18	128
A0A1I3GHH0	A0A1I3GHH0_9BURK	BON domain-containing protein	Paraburkholderia megapolitana	P7-19	117
A0A4P7D335	A0A4P7D335_9BURK	BON domain-containing protein	Paraburkholderia pallida	P7-20	245
A0A1G7UCZ3	A0A1G7UCZ3_9BURK	BON domain-containing protein	Paraburkholderia phenazinium	P7-21	156
A0A6J4ZNY0	A0A6J4ZNY0_9BURK	BON domain-containing protein	Paraburkholderia phenoliruptrix	P7-22	216
A0A8T6ZFK3	A0A8T6ZFK3_9BURK	BON domain-containing protein	Paraburkholderia sacchari	P7-23	97
A0A9N8RWL9	A0A9N8RWL9_9BURK	BON domain-containing protein	Paraburkholderia saeva	P7-24	123
A0A6J5BEX4	A0A6J5BEX4_9BURK	BON domain-containing protein	Paraburkholderia sediminicola	P7-25	121
A0A2V4TV36	A0A2V4TV36_9BURK	BON domain-containing protein	Paraburkholderia silvatlantica	P7-26	245
A0A6J5DL75	A0A6J5DL75_9BURK	BON domain-containing protein	Paraburkholderia solisilvae	P7-27	122
A0A7I8BM14	A0A7I8BM14_9BURK	BON domain-containing protein	Paraburkholderia sp. PGU16	P7-28	117
A0A1I9YHA2	A0A1I9YHA2_9BURK	BON domain-containing protein	Paraburkholderia sprentiae WSM5005	P7-29	115
A0A7Z7B2Z8	A0A7Z7B2Z8_9BURK	BON domain-containing protein	Paraburkholderia steynii	P7-30	121
A0A1X7LKB4	A0A1X7LKB4_9BURK	BON domain-containing protein	Paraburkholderia susongensis	P7-31	128
A0A2I8EQN3	A0A2I8EQN3_9BURK	BON domain-containing protein	Paraburkholderia terrae	P7-32	121
A0A1M6MBC5	A0A1M6MBC5_9BURK	BON domain-containing protein	Paraburkholderia terricola	P7-33	117
A0A1H1JNR5	A0A1H1JNR5_9BURK	BON domain-containing protein	Paraburkholderia tuberum	P7-34	126
A0A6S7AZX6	A0A6S7AZX6_9BURK	BON domain-containing protein	Paraburkholderia ultramafica	P7-35	116
A0A1G9FR29	A0A1G9FR29_9RHOB	BON domain-containing protein	Paracoccus chinensis	P8-1	513
A0A1W6D0T9	A0A1W6D0T9_9RHOB	BON domain-containing protein	Paracoccus contaminans	P8-2	190
A0A2K9MHG2	A0A2K9MHG2_9RHOB	BON domain-containing protein	Paracoccus jeotgali	P8-3	334
A0A5P2QLK5	A0A5P2QLK5_9RHOB	BON domain-containing protein	Paracoccus yeei	P8-4	315
A0A3B7MUM6	A0A3B7MUM6_9BACT	BON domain-containing protein	Paraflavitalea soli	P9	224
A0A364NXN3	A0A364NXN3_9PROT	BON domain-containing protein	Paramagnetospirillum kuznetsovii	P10-1	191
Q2W4N4	Q2W4N4_PARM1	BON domain-containing protein	Paramagnetospirillum magneticum (strain ATCC 700264 / AMB-1) (Magnetospirillum magneticum)	P10-2	212
A0A178MS94	A0A178MS94_9PROT	BON domain-containing protein	Paramagnetospirillum marisnigri	P10-3	201
A0A6S7B6W7	A0A6S7B6W7_9BURK	BON domain-containing protein	Pararobbsia alpina	P11	117
A0A0N4Z2Z0	A0A0N4Z2Z0_PARTI	BON domain-containing protein	Parastrongyloides trichosuri (Possum-specific nematode worm)	P12	1387
Q9CN01	Q9CN01_PASMU	BON domain-containing protein	Pasteurella multocida (strain Pm70)	P13	194
A0AA85ZF30	A0AA85ZF30_PECCC	BON domain-containing protein	Pectobacterium carotovorum subsp. carotovorum PCC21	P14	190
A0AA51U2A3	A0AA51U2A3_9HYPH	BON domain-containing protein	Pelagibacterium sp. H642	P15	238
A0A0Q6UJ16	A0A0Q6UJ16_9BURK	BON domain-containing protein	Pelomonas sp. Root1217	P16	205
A0A974P6N5	A0A974P6N5_9CAUL	BON domain-containing protein	Phenylobacterium glaciei	P17-1	100
B4R919	B4R919_PHEZH	BON domain-containing protein	Phenylobacterium zucineum (strain HLK1)	P17-2	437
A0A651FUZ3	A0A651FUZ3_9BACT	BON domain-containing protein	Phycisphaeraceae bacterium	P18	490
A0A2D9CJ99	A0A2D9CJ99_9BACT	BON domain-containing protein	Phycisphaerae bacterium	P19	447
A0A6I7PWM1	A0A6I7PWM1_9BACT	BON domain-containing protein	Phycisphaerales bacterium	P20	488
A0A6F8XLZ6	A0A6F8XLZ6_9ACTN	BON domain-containing protein	Phytohabitans flavus	P21-1	160
A0A6F8YS66	A0A6F8YS66_9ACTN	BON domain-containing protein	Phytohabitans suffuscus	P21-2	160
A0A2E5K8I5	A0A2E5K8I5_9PLAN	BON domain-containing protein	Planctomycetaceae bacterium	P22	363
A0A3L7V901	A0A3L7V901_UNCPL	BON domain-containing protein	Planctomycetota bacterium	P23	388
A0A1J1LHE7	A0A1J1LHE7_9CYAN	BON domain-containing protein	Planktothrix tepida PCC 9214	P24	119
A0A5Q3HFS8	A0A5Q3HFS8_9BURK	BON domain-containing protein	Polaromonas sp. Pch-P	P25-1	217
A0A6H2H5Y1	A0A6H2H5Y1_9BURK	BON domain-containing protein	Polaromonas vacuolata	P25-2	159
A0A410GEX2	A0A410GEX2_9BURK	BON domain-containing protein	Pollutimonas thiosulfatoxidans	P26	363
A0A9C7F9F9	A0A9C7F9F9_9BURK	BON domain-containing protein	Polynucleobacter yangtzensis	P27	216
A0A2R8AEY1	A0A2R8AEY1_9RHOB	BON domain-containing protein	Pontivivens insulae	P28	197
A0A947D468	A0A947D468_9HYPH	BON domain-containing protein	Prosthecodimorpha staleyi	P29	1826
A0A410XDJ8	A0A410XDJ8_PROHU	BON domain-containing protein	Proteus hauseri	P30	104
A0A6S6WKB7	A0A6S6WKB7_9GAMM	BON domain-containing protein	Pseudidiomarina piscicola	P31	114
A0A290S6Z2	A0A290S6Z2_9GAMM	BON domain-containing protein	Pseudoalteromonas arctica A 37-1-2	P32-1	188
A0A2K4XCD7	A0A2K4XCD7_PSEVC	BON domain-containing protein	Pseudoalteromonas carrageenovora IAM 12662	P32-2	106
A0A290TBP6	A0A290TBP6_9GAMM	BON domain-containing protein	Pseudoalteromonas spongiae UST010723-006	P32-3	189
A0A0U2VDX4	A0A0U2VDX4_9GAMM	BON domain-containing protein	Pseudoalteromonas translucida KMM 520	P32-4	187
A0A1Y6BR22	A0A1Y6BR22_9BACT	BON domain-containing protein	Pseudobacteriovorax antillogorgiicola	P33	368
M4VAA5	M4VAA5_9BACT	BON domain-containing protein	Pseudobdellovibrio exovorus JSS	P34	290
A0A2E1Q4N3	A0A2E1Q4N3_9BACT	BON domain-containing protein	Pseudobdellovibrionaceae bacterium	P35	447
A0A2W4MK68	A0A2W4MK68_UNCPS	BON domain-containing protein	Pseudomonadota bacterium	P36	203
A0A2R3IMK4	A0A2R3IMK4_PSEAI	BON domain protein (BON domain-containing protein)	Pseudomonas aeruginosa	P37-1	192
A0A172Z1X9	A0A172Z1X9_9PSED	BON domain-containing protein	Pseudomonas antarctica	P37-2	215
A0A4P6GRL8	A0A4P6GRL8_9PSED	BON domain-containing protein	Pseudomonas arsenicoxydans	P37-3	215
F2KHR5	F2KHR5_PSEBN	BON domain-containing protein	Pseudomonas brassicacearum (strain NFM421)	P37-4	215
Q1IF38	Q1IF38_PSEE4	BON domain-containing protein	Pseudomonas entomophila (strain L48)	P37-5	116
A0A0P9B9D6	A0A0P9B9D6_PSEFL	BON domain protein (BON domain-containing protein)	Pseudomonas fluorescens	P37-6	192
A0A653E9T6	A0A653E9T6_9PSED	BON domain-containing protein	Pseudomonas marincola	P37-7	125
A0A481W7Q3	A0A481W7Q3_9CAUD	BON domain-containing protein	Pseudomonas phage Lana	P37-8	90
A0A7G8YPH4	A0A7G8YPH4_9PSED	BON domain-containing protein	Pseudomonas protegens	P37-9	217
A0A4P7Y8V3	A0A4P7Y8V3_PSEVE	BON domain-containing protein	Pseudomonas veronii	P38	227
L0NK27	L0NK27_9HYPH	BON domain-containing protein	Pseudorhizobium banfieldiae	P39	130
A0A1T5ITC8	A0A1T5ITC8_9GAMM	BON domain-containing protein	Pseudoxanthomonas indica	P40	458
A0A4P7WVE5	A0A4P7WVE5_9FLAO	BON domain-containing protein	Psychroserpens sp. NJDZ02	P41	222
A0A949SNF4	A0A949SNF4_9BACT	BON domain-containing protein	Pyrinomonadaceae bacterium	P42	186
A0A3T1CGY1	A0A3T1CGY1_9SPHN	BON domain-containing protein	Qipengyuania flava	Q1	528
A0A2L1UME5	A0A2L1UME5_9GAMM	BON domain-containing protein	Rahnella sikkimica	R1	104
D8P4E2	D8P4E2_RALSL	BON domain-containing protein	Ralstonia solanacearum CFBP2957	R2	218
F5Y1G4	F5Y1G4_RAMTT	BON domain-containing protein	Ramlibacter tataouinensis (strain ATCC BAA-407 / DSM 14655 / LMG 21543 / TTB310)	R3	117
A0A0U4W456	A0A0U4W456_9GAMM	BON domain-containing protein	Rheinheimera sp. F8	R4	119
A0A2A6JKA2	A0A2A6JKA2_9HYPH	BON domain-containing protein	Rhizobium chutanense	R5-1	96
A0A1L5P8X1	A0A1L5P8X1_RHIET	BON domain-containing protein	Rhizobium etli 8C-3	R5-2	88
Q1M637	Q1M637_RHIJ3	BON domain-containing protein	Rhizobium johnstonii (strain DSM 114642 / LMG 32736 / 3841) (Rhizobium leguminosarum bv. viciae)	R5-3	115
A0A1B8R546	A0A1B8R546_RHILT	BON domain-containing protein	Rhizobium leguminosarum bv. trifolii	R5-4	105
Q92K97	Q92K97_RHIME	BON domain-containing protein	Rhizobium meliloti (strain 1021) (Ensifer meliloti) (Sinorhizobium meliloti)	R5-5	92
A0A1W6KS26	A0A1W6KS26_9HYPH	BON domain-containing protein	Rhizobium sp. CIAT894	R5-6	92
A0A1H5B5N9	A0A1H5B5N9_9RHOB	BON domain-containing protein	Rhodobacter sp. 24-YEA-8	R6	253
A0A951SZN1	A0A951SZN1_9RHOO	BON domain-containing protein	Rhodocyclaceae bacterium	R7	216
A0A1P8JXT9	A0A1P8JXT9_9BURK	BON domain-containing protein	Rhodoferax koreense	R8-1	164
A0A515DA90	A0A515DA90_9BURK	BON domain-containing protein	Rhodoferax sediminis	R8-2	217
A0A371QQ15	A0A371QQ15_9BACT	BON domain-containing protein	Rhodohalobacter sp. SW132	R9	461
Q7USJ6	Q7USJ6_RHOBA	BON domain-containing protein	Rhodopirellula baltica (strain DSM 10527 / NCIMB 13988 / SH1)	R10	473
A0A9X4XLV0	A0A9X4XLV0_9HYPH	BON domain-containing protein	Rhodoplanes serenus	R11	200
A0A951SJ67	A0A951SJ67_9PROT	BON domain-containing protein	Rhodospirillales bacterium	R12	239
Q92I82	Q92I82_RICCN	BON domain-containing protein	Rickettsia conorii (strain ATCC VR-613 / Malish 7)	R13-1	205
A0A7H1JE43	A0A7H1JE43_9RICK	BON domain-containing protein	Rickettsia endosymbiont of Bemisia tabaci	R13-2	200
Q9ZDE0	Q9ZDE0_RICPR	BON domain-containing protein	Rickettsia prowazekii (strain Madrid E)	R13-3	213
A0A3Q8T7W6	A0A3Q8T7W6_9RICK	BON domain-containing protein	Rickettsiales endosymbiont of Stachyamoeba lipophora	R13-4	218
A0A366FNI5	A0A366FNI5_9HYPH	BON domain-containing protein	Roseiarcus fermentans	R14	82
A0A1I1VKI7	A0A1I1VKI7_9RHOB	BON domain-containing protein	Roseivivax sediminis	R15	217
A0A2S2E5J7	A0A2S2E5J7_9ALTE	BON domain-containing protein	Saliniradius amylolyticus	S1	187
A0AA86F2K7	A0AA86F2K7_SALEN	BON domain-containing protein	Salmonella enterica subsp. enterica serovar Enteritidis str. EC20100134	S2-1	205
Q7CPQ6	DOLP_SALTY	Outer membrane lipoprotein DolP	Salmonella typhimurium (strain LT2 / SGSC1412 / ATCC 700720)	S2-2	191
A0A2D9TGS6	A0A2D9TGS6_9BACT	BON domain-containing protein	Sandaracinus sp	S3	541
A0A0F7K212	A0A0F7K212_9GAMM	BON domain-containing protein	Sedimenticola thiotaurini	S4	193
S4YBR1	S4YBR1_SERPL	BON domain-containing protein	Serratia plymuthica S13	S5	204
A0A1L3LUU4	A0A1L3LUU4_9HYPH	BON domain-containing protein	Sinorhizobium americanum	S6-1	217
I3XFX7	I3XFX7_SINF2	BON domain-containing protein	Sinorhizobium fredii (strain USDA 257)	S6-2	143
Q1WL90	Q1WL90_SINMM	BON domain-containing protein	Sinorhizobium meliloti (strain SM11)	S6-3	225
A0A859QVU0	A0A859QVU0_9HYPH	BON domain-containing protein	Sinorhizobium mexicanum	S6-4	230
Q020B0	Q020B0_SOLUE	BON domain-containing protein	Solibacter usitatus (strain Ellin6076)	S7	186
A0A950A4B5	A0A950A4B5_9ACTN	BON domain-containing protein	Solirubrobacterales bacterium	S8	117
A0A2L0F0B7	A0A2L0F0B7_SORCE	BON domain-containing protein	Sorangium cellulosum (Polyangium cellulosum)	S9	553
A0A7G5DZN2	A0A7G5DZN2_SPHMU	BON domain-containing protein	Sphingobacterium multivorum	S10	221
A0A173L0Q2	A0A173L0Q2_9SPHN	BON domain-containing protein	Sphingobium sp. EP60837	S11	497
A0A7G5YZ55	A0A7G5YZ55_9SPHN	BON domain-containing protein	Sphingomonas alpina	S12-1	215
A0A7T3AGC7	A0A7T3AGC7_SPHPI	BON domain-containing protein	Sphingomonas paucimobilis (Pseudomonas paucimobilis)	S12-2	220
A0A0A7PJD1	A0A0A7PJD1_9SPHN	BON domain-containing protein	Sphingopyxis fribergensis	S13	150
A0A6G9ARU3	A0A6G9ARU3_9BACT	BON domain-containing protein	Spirosoma aureum	S14	218
A0A7T4US80	A0A7T4US80_9GAMM	BON domain-containing protein	Spongiibacter nanhainus	S15	186
A0A285SL32	A0A285SL32_9HYPH	BON domain-containing protein	Stappia indica	S16	206
A0A858X6U5	A0A858X6U5_9HYPH	BON domain-containing protein	Starkeya sp. ORNL1	S17	216
A0A1I7Y3E4	A0A1I7Y3E4_9BILA	BON domain-containing protein	Steinernema glaseri	S18	86
A0A6F8V5Y8	A0A6F8V5Y8_9PROT	BON domain-containing protein	Sulfurimicrobium lacus	S19	188
A0A2Z6I788	A0A2Z6I788_9BURK	BON domain-containing protein	Sutterella megalosphaeroides	S20	217
Q67SA4	Q67SA4_SYMTH	BON domain-containing protein	Symbiobacterium thermophilum (strain T / IAM 14863)	S21	229
A0A813BK68	A0A813BK68_9DINO	BON domain-containing protein	Symbiodinium necroappetens	S22	475
A0A1L3GJQ8	A0A1L3GJQ8_SYNAC	BON domain-containing protein	Syntrophotalea acetylenica (Pelobacter acetylenicus)	S23	439
A0A1Y0LGU0	A0A1Y0LGU0_TATCI	BON domain-containing protein	Tatumella citrea (Pantoea citrea)	T1	200
A0A8E6B9W5	A0A8E6B9W5_9BACT	BON domain-containing protein	Telmatocola sphagniphila	T2	215
A0A953R4E4	A0A953R4E4_9BACT	BON domain-containing protein	Terriglobia bacterium	T3	188
A0A1G7IRP4	A0A1G7IRP4_9BACT	BON domain-containing protein	Terriglobus roseus	T4	463
A0A286RFP7	A0A286RFP7_9BACT	BON domain-containing protein	Thermogutta terrifontis	T5	326
A0A7G9QS79	A0A7G9QS79_9GAMM	BON domain-containing protein	Thermomonas brevis	T6	455
A0A1E4K0Z9	A0A1E4K0Z9_9PROT	BON domain-containing protein	Thiobacillus sp. SCN 63-374	T7	168
A0A7R7GQ84	A0A7R7GQ84_9GAMM	BON domain-containing protein	Thiohalobacter sp. COW1	T8	117
A0A1Z4VTC4	A0A1Z4VTC4_9GAMM	BON domain-containing protein	Thiohalobacter thiocyanaticus	T9	194
A0A1G5Q654	A0A1G5Q654_9GAMM	BON domain-containing protein	Thiohalomonas denitrificans	T10	118
A0A0K1XGR3	A0A0K1XGR3_9GAMM	BON domain-containing protein	Thiopseudomonas alkaliphila	T11	118
A0A7C5GIK0	A0A7C5GIK0_9GAMM	BON domain-containing protein	Thiotrichales bacterium	T12	302
A0A524M376	A0A524M376_THOAR	BON domain-containing protein	Thorarchaeota archaeon (strain OWC)	T13	160
A0A4P8IWT5	A0A4P8IWT5_9BURK	BON domain-containing protein	Trinickia violacea	T14	122
A0AA49GJR3	A0AA49GJR3_9BACT	BON domain-containing protein	Tunicatimonas sp. TK19036	T15	153
A0AA96TK56	A0AA96TK56_9PSEU	BON domain-containing protein	Umezawaea sp. Da 62-37	U1	221
A0A212KMG0	A0A212KMG0_9PROT	BON domain-containing protein	uncultured Alphaproteobacteria bacterium	U2	232
A0A3G2CK52	A0A3G2CK52_9BACT	BON domain-containing protein	uncultured bacterium	U3	367
A0A1C9U523	A0A1C9U523_9BACT	BON domain-containing protein	uncultured bacterium pBE3-1	U4	332
A0A212IV67	A0A212IV67_9DELT	BON domain-containing protein	uncultured delta proteobacterium	U5	139
A0A212LI72	A0A212LI72_9HYPH	BON domain-containing protein	uncultured Pleomorphomonas sp	U6	282
A0A0H5Q5Y9	A0A0H5Q5Y9_9ZZZZ	BON domain-containing protein	uncultured prokaryote	U7	93
A0A6N4SZE9	A0A6N4SZE9_9BURK	BON domain-containing protein	Undibacterium sp. KW1	U8	194
A0A6M4H2Q0	A0A6M4H2Q0_9PROT	BON domain-containing protein	Usitatibacter palustris	U9	187
A0AA92RFH5	A0AA92RFH5_9BURK	BON domain-containing protein	Variovorax sp. PDNC026	V1	216
A0A2N9NWP5	A0A2N9NWP5_UNCVE	BON domain-containing protein	Verrucomicrobiota bacterium	V2	217
A0A7H8KGN8	A0A7H8KGN8_9ACTN	BON domain-containing protein	Verrucosispora sp. NA02020	V3	229
V5FGM1	V5FGM1_9VIBR	BON domain-containing protein	Vibrio halioticoli NBRC 102217	V4	261
A0A1G8BC55	A0A1G8BC55_9FLAO	BON domain-containing protein	Winogradskyella thalassocola	W1	106
A0A193LJB6	A0A193LJB6_9GAMM	BON domain-containing protein	Woeseia oceani	W2	202
Q7MR12	Q7MR12_WOLSU	BON domain-containing protein	Wolinella succinogenes (strain ATCC 29543 / DSM 1740 / LMG 7466 / NCTC 11488 / FDC 602W) (Vibrio succinogenes)	W3	106
Q8P5A4	Q8P5A4_XANCP	BON domain-containing protein	Xanthomonas campestris pv. campestris (strain ATCC 33913 / DSM 3586 / NCPPB 528 / LMG 568 / P 25)	X1	120
A0A1X7D3W9	A0A1X7D3W9_9HYPH	BON domain-containing protein	Xaviernesmea oryzae	X2	130
A0A0B6X5E7	A0A0B6X5E7_XENBV	BON domain-containing protein	Xenorhabdus bovienii	X3-1	191
A0A068QWM8	A0A068QWM8_9GAMM	BON domain-containing protein	Xenorhabdus doucetiae	X3-2	191
A0A1N6MY91	A0A1N6MY91_9GAMM	BON domain-containing protein	Xenorhabdus innexi	X3-3	104
A0A127M9W8	A0A127M9W8_9GAMM	BON domain-containing protein	Zhongshania aliphaticivorans	Z1	185
A0A291HT44	A0A291HT44_9GAMM	BON domain-containing protein	Zobellella denitrificans	Z2	192
